# Supplementary material for: Novel β-catenin target genes identified in thalamic neurons encode modulators of neuronal excitability
Source: BMC Genomics. 2012 Nov 17;13:635. doi: 10.1186/1471-2164-13-635 (PMC3532193; doi:10.1186/1471-2164-13-635)
Supplement: Additional file 1 — Excel file with a list of 428 rat genes with at least two LEF1/TCF motifs in the same CNS. [file 1471-2164-13-635-S1.xls]

## Sheet: Sheet1
List of rat genes with at least 2 predicted LEF1/TCF binding sites in the same rat-to-human conserved element
No	RGD symbol	Ensembl gene ID	UniProt ID	No of conserved LEF1/TCF sites
1	Hoxa1	ENSRNOG00000005628	HXA1_RAT	14
2	Nr2f2	ENSRNOG00000010308	COT2_RAT	14
3	Tle3	ENSRNOG00000013013	TLE3_RAT	14
4	Zeb2	ENSRNOG00000004677	Q3T921_RAT	13
5	Pou4f2	ENSRNOG00000012167	Q91XM3_RAT	13
6	Hoxa2	ENSRNOG00000005968	HXA2_RAT	11
7	Lmo1	ENSRNOG00000008041	LMO3_RAT	11
8	Nfib	ENSRNOG00000009795	Q9QY88_RAT	11
9	Gpc3	ENSRNOG00000022684	GPC3_RAT	11
10	Smarca2	ENSRNOG00000011931	Q6DUH4_RAT	10
11	Otx2	ENSRNOG00000013406	OTX2_RAT	10
12	Nr2f1	ENSRNOG00000014795	Q62681_RAT	10
13	Ptf1a	ENSRNOG00000016902	PTF1A_RAT	10
14	Gbx2	ENSRNOG00000019495	Q9JL01_RAT	10
15	Elavl4	ENSRNOG00000023601	ELAV4_RAT	10
16	Pik3r3	ENSRNOG00000000145	P55G_RAT	9
17	Nr4a3	ENSRNOG00000005964	NR4A3_RAT	9
18	Pou3f2	ENSRNOG00000006908	PO3F2_RAT	9
19	Nfia	ENSRNOG00000006966	NFIA_RAT	9
20	Jag1	ENSRNOG00000007443	JAG1_RAT	9
21	Hoxb7	ENSRNOG00000007611	HXB7_RAT	9
22	Zic1	ENSRNOG00000014644	Q9JKY2_RAT	9
23	Hoxc6	ENSRNOG00000016442	Q63991_RAT	9
24	Hand2	ENSRNOG00000022069	HAND2_RAT	9
25	Hoxa4	ENSRNOG00000027365	HXA4_RAT	9
26	Cd40lg	ENSRNOG00000000871	CD40L_RAT	8
27	Chrdl1	ENSRNOG00000004330	CRDL1_RAT	8
28	Nr4a2	ENSRNOG00000005600	NR4A2_RAT	8
29	Hoxb8	ENSRNOG00000007585	HXB8_RAT	8
30	Lef1	ENSRNOG00000010121	LEF1_RAT	8
31	Otp	ENSRNOG00000010560	Q811U9_RAT	8
32	Twist1	ENSRNOG00000011101	Q9EPJ1_RAT	8
33	Fgf10	ENSRNOG00000012278	FGF10_RAT	8
34	Egr3	ENSRNOG00000017828	EGR3_RAT	8
35	Marcks	ENSRNOG00000000579	MARCS_RAT	7
36	Lfng	ENSRNOG00000001250	LFNG_RAT	7
37	Dlx2	ENSRNOG00000001519	DLX2_RAT	7
38	Zfp238	ENSRNOG00000004423	ZN238_RAT	7
39	Grid2	ENSRNOG00000006174	GRID2_RAT	7
40	Purb	ENSRNOG00000007042	PURB_RAT	7
41	Gria3	ENSRNOG00000007682	GRIA3_RAT	7
42	Pdgfc	ENSRNOG00000010695	PDGFC_RAT	7
43	Tle4	ENSRNOG00000013239	TLE4_RAT	7
44	Fzd4	ENSRNOG00000016848	FZD4_RAT	7
45	Sema3a	ENSRNOG00000023337	SEM3A_RAT	7
46	Skap1	ENSRNOG00000023881	SKAP1_RAT	7
47	Kdm2b	ENSRNOG00000025702	Q641Z3_RAT	7
48	Efna5	ENSRNOG00000034177	EFNA5_RAT	7
49	Fgf20	ENSRNOG00000000109	FGF20_RAT	6
50	Uncx	ENSRNOG00000001284	UNC4_RAT	6
51	Barhl2	ENSRNOG00000002117	BARH2_RAT	6
52	Phox2b	ENSRNOG00000002299	Q5NSW4_RAT	6
53	Pou3f4	ENSRNOG00000002784	PO3F4_RAT	6
54	Axin2	ENSRNOG00000003612	AXN2_RAT	6
55	Ntn1	ENSRNOG00000003947	NET1_RAT	6
56	Ascl1	ENSRNOG00000004294	ASCL1_RAT	6
57	Elavl2	ENSRNOG00000006853	ELAV2_RAT	6
58	Msx1	ENSRNOG00000006876	Q91XM2_RAT	6
59	Amotl2	ENSRNOG00000008487	Q9QZP5_RAT	6
60	Hoxb1	ENSRNOG00000008506	Q8R405_RAT	6
61	Klf5	ENSRNOG00000008785	Q66HP1_RAT	6
62	Pnrc2	ENSRNOG00000009248	PNRC2_RAT	6
63	Foxa1	ENSRNOG00000009284	FOXA1_RAT	6
64	Fhgf14	ENSRNOG00000009288	FGF14_RAT	6
65	Pofut1	ENSRNOG00000010104	OFUT1_RAT	6
66	Lhx2	ENSRNOG00000010551	LHX2_RAT	6
67	Gpr116	ENSRNOG00000011154	GP116_RAT	6
68	Cdh6	ENSRNOG00000013535	CADH6_RAT	6
69	Nlgn2	ENSRNOG00000015430	NLGN2_RAT	6
70	KcnJ13	ENSRNOG00000016057	IRK13_RAT	6
71	Hoxc10	ENSRNOG00000016149	Q63990_RAT	6
72	Slc1a3	ENSRNOG00000016163	EAA1_RAT	6
73	Klf4	ENSRNOG00000016299	Q923V7_RAT	6
74	Nox3	ENSRNOG00000016490	NOX3_RAT	6
75	Rere	ENSRNOG00000017940	RERE_RAT	6
76	Msx2	ENSRNOG00000018355	MSX2_RAT	6
77	Ntrk3	ENSRNOG00000018674	NTRK3_RAT	6
78	Kcna1	ENSRNOG00000019750	KCNA1_RAT	6
79	Pygm	ENSRNOG00000021090	PYGM_RAT	6
80	Plcb3	ENSRNOG00000021150	PLCB3_RAT	6
81	Six1	ENSRNOG00000022777	Q99P83_RAT	6
82	Atxn7l2	ENSRNOG00000028749	Q4QQU0_RAT	6
83	Ddx5	ENSRNOG00000030680	Q6AYI1_RAT	6
84	Nrp2	ENSRNOG00000031232	NRP2_RAT	6
85	Itga6	ENSRNOG00000001518	Q924W3_RAT	5
86	Tgfb2	ENSRNOG00000002418	TGFB2_RAT	5
87	Mcts1	ENSRNOG00000002563	MCTS1_RAT	5
88	Cacna1g	ENSRNOG00000002981	CAC1G_RAT	5
89	Mprip	ENSRNOG00000003226	MPRIP_RAT	5
90	Pctk2	ENSRNOG00000004148	PCTK2_RAT	5
91	Ppargc1a	ENSRNOG00000004473	PRGC1_RAT	5
92	Myf6	ENSRNOG00000004878	MYF6_RAT	5
93	Pgf	ENSRNOG00000005650	PLGF_RAT	5
94	Slc6a14	ENSRNOG00000005687	Q334I2_RAT	5
95	Syt1	ENSRNOG00000006426	SYT1_RAT	5
96	Cnksr2	ENSRNOG00000007014	CNKR2_RAT	5
97	Leap2	ENSRNOG00000007218	Q7TQ83_RAT	5
98	Fusip1	ENSRNOG00000007992	Q4KM38_RAT	5
99	Cnr1	ENSRNOG00000008223	CNR1_RAT	5
100	Bmp4	ENSRNOG00000009694	BMP4_RAT	5
101	Ctla4	ENSRNOG00000010336	Q62859_RAT	5
102	Irx5	ENSRNOG00000011180	Q45V74_RAT	5
103	Nln	ENSRNOG00000011561	NEUL_RAT	5
104	Sgtb	ENSRNOG00000011937	SGTB_RAT	5
105	Maf	ENSRNOG00000012428	MAF_RAT	5
106	Cntf	ENSRNOG00000012460	CNTF_RAT	5
107	Kcnh8	ENSRNOG00000012711	KCNH8_RAT	5
108	Lrp4	ENSRNOG00000015285	LRP4_RAT	5
109	Spna2	ENSRNOG00000015396	SPTA2_RAT	5
110	Commd3	ENSRNOG00000016383	COMD3_RAT	5
111	Enc1	ENSRNOG00000016541	Q2V9T0_RAT	5
112	Rab8b	ENSRNOG00000018009	RAB8B_RAT	5
113	Cdx1	ENSRNOG00000018624	CDX1_RAT	5
114	Ptch1	ENSRNOG00000019354	Q6UY90_RAT	5
115	Gnao1	ENSRNOG00000019482	GNAO_RAT	5
116	Ccnd2	ENSRNOG00000019939	CCND2_RAT	5
117	Cdh3	ENSRNOG00000020129	Q9JIV6_RAT	5
118	Ina	ENSRNOG00000020248	AINX_RAT	5
119	Neurog1	ENSRNOG00000022405	NGN1_RAT	5
120	Fgfrl1	ENSRNOG00000024207	FGRL1_RAT	5
121	Sarnp	ENSRNOG00000030520	SARNP_RAT	5
122	Sort1	ENSRNOG00000031814	SORT_RAT	5
123	Cacna2d1	ENSRNOG00000033531	CA2D1_RAT	5
124	Syncrip	ENSRNOG00000000204	HNRPQ_RAT	4
125	Pim1	ENSRNOG00000000529	PIM1_RAT	4
126	Dfnb31	ENSRNOG00000001700	WHRN_RAT	4
127	Tp63	ENSRNOG00000001924	P63_RAT	4
128	Rasl11b	ENSRNOG00000002097	RSLBB_RAT	4
129	Smyd2	ENSRNOG00000003583	SMYD2_RAT	4
130	Dedd	ENSRNOG00000003779	DEDD_RAT	4
131	Tspan6	ENSRNOG00000003786	Q5RJZ3_RAT	4
132	Slc35b1	ENSRNOG00000004510	S35B1_RAT	4
133	Lin7A	ENSRNOG00000004527	LIN7A_RAT	4
134	Pak3	ENSRNOG00000004676	PAK3_RAT	4
135	Fbxl20	ENSRNOG00000005081	FXL20_RAT	4
136	Thrde	ENSRNOG00000005278	TRHDE_RAT	4
137	Gcg	ENSRNOG00000005498	GLUC_RAT	4
138	Pawr	ENSRNOG00000005917	PAWR_RAT	4
139	Pvrl1	ENSRNOG00000006403	Q9WTY6_RAT	4
140	Htr3b	ENSRNOG00000006920	5HT3B_RAT	4
141	Vamp2	ENSRNOG00000006989	VAMP2_RAT	4
142	Bmp7	ENSRNOG00000007108	Q9R228_RAT	4
143	Per1	ENSRNOG00000007387	PER1_RAT	4
144	Wnt2	ENSRNOG00000007843	Q99MC2_RAT	4
145	Galnt14	ENSRNOG00000007951	Q6AYA4_RAT	4
146	Gjd2	ENSRNOG00000008337	CXD2_RAT	4
147	Vax1	ENSRNOG00000008824	VAX1_RAT	4
148	Socs2	ENSRNOG00000008965	SOCS2_RAT	4
149	Thra	ENSRNOG00000009066	THA_RAT	4
150	Pon3	ENSRNOG00000009096	PON3_RAT	4
151	Qrfp	ENSRNOG00000009532	OX26_RAT	4
152	Pou4f1	ENSRNOG00000009669	PO4F1_RAT	4
153	Casc3	ENSRNOG00000009716	CASC3_RAT	4
154	Calcr	ENSRNOG00000010053	CALCR_RAT	4
155	Nrp1	ENSRNOG00000010744	NRP1_RAT	4
156	Fst	ENSRNOG00000011631	FST_RAT	4
157	Gab2	ENSRNOG00000011882	GAB2_RAT	4
158	Cited2	ENSRNOG00000012193	Q99MA1_RAT	4
159	Pcdh7	ENSRNOG00000012367	Q68HB6_RAT	4
160	Lect1	ENSRNOG00000012821	LECT1_RAT	4
161	Fgf17	ENSRNOG00000012912	FGF17_RAT	4
162	Mat2a	ENSRNOG00000013520	METK2_RAT	4
163	Pax3	ENSRNOG00000013670	Q91XM5_RAT	4
164	Rbp1	ENSRNOG00000013794	RET1_RAT	4
165	Dbn1	ENSRNOG00000014170	DREB_RAT	4
166	Myo1b	ENSRNOG00000015227	MYO1B_RAT	4
167	Fgfr1	ENSRNOG00000016050	FGFR1_RAT	4
168	Gabra3	ENSRNOG00000016845	GBRA3_RAT	4
169	Map1b	ENSRNOG00000017428	MAP1B_RAT	4
170	Dnajc7	ENSRNOG00000017781	Q566E2_RAT	4
171	Slc44a1	ENSRNOG00000017846	CTL1_RAT	4
172	Syt6	ENSRNOG00000019163	SYT6_RAT	4
173	Arrb2	ENSRNOG00000019308	ARRB2_RAT	4
174	Rhog	ENSRNOG00000020393	Q32PX6_RAT	4
175	Bnip1	ENSRNOG00000020753	SEC20_RAT	4
176	Sstr1	ENSRNOG00000022714	SSR1_RAT	4
177	Neurog3	ENSRNOG00000024413	O08718_RAT	4
178	Sdpr	ENSRNOG00000025895	SDPR_RAT	4
179	Drd3	ENSRNOG00000026772	DRD3_RAT	4
180	Plscr3	ENSRNOG00000027914	PLS3_RAT	4
181	Ebf1	ENSRNOG00000028845	COE1_RAT	4
182	Zfp36l1	ENSRNOG00000030024	TISB_RAT	4
183	Exoc4	ENSRNOG00000030510	EXOC4_RAT	4
184	Dcx	ENSRNOG00000032104	DCX_RAT	4
185	Mxi1	ENSRNOG00000034078	MXI1_RAT	4
186	Spon1	ENSRNOG00000034303	SPON1_RAT	4
187	Unc5b	ENSRNOG00000000567	UNC5B_RAT	3
188	Hdac2	ENSRNOG00000000604	Q99PA1_RAT	3
189	Egr2	ENSRNOG00000000640	EGR2_RAT	3
190	Mfap3	ENSRNOG00000002443	MFAP3_RAT	3
191	Maged2	ENSRNOG00000002449	Q9EPI7_RAT	3
192	Bcl2	ENSRNOG00000002791	BCL2_RAT	3
193	Myh10	ENSRNOG00000002886	MYH10_RAT	3
194	Lyl1	ENSRNOG00000002950	LYL1_RAT	3
195	Cited1	ENSRNOG00000003189	Q4V8P1_RAT	3
196	Gabrg2	ENSRNOG00000003241	GBRG2_RAT	3
197	Lypd1	ENSRNOG00000003453	LYPD1_RAT	3
198	Cxcr4	ENSRNOG00000003866	CXCR4_RAT	3
199	Trib1	ENSRNOG00000004100	Q9EQL6_RAT	3
200	Zfc3h1	ENSRNOG00000004106	Q5U3X2_RAT	3
201	Eif3h	ENSRNOG00000004252	EIF3H_RAT	3
202	Sh3kbp1	ENSRNOG00000004322	SH3K1_RAT	3
203	Trap1	ENSRNOG00000005418	TRAP1_RAT	3
204	Sastdc1	ENSRNOG00000005770	SOSD1_RAT	3
205	Yap1	ENSRNOG00000005933	YAP1_RAT	3
206	Hoxa5	ENSRNOG00000006466	HXA5_RAT	3
207	Htr3a	ENSRNOG00000006595	5HT3A_RAT	3
208	Hgf	ENSRNOG00000007027	HGF_RAT	3
209	Cdkn1b	ENSRNOG00000007249	O08769_RAT	3
210	Edn3	ENSRNOG00000007477	EDN3_RAT	3
211	C8b	ENSRNOG00000007639	CO8B_RAT	3
212	Foxe3	ENSRNOG00000007770	FOXE3_RAT	3
213	Mpdz	ENSRNOG00000007894	MPDZ_RAT	3
214	Il5	ENSRNOG00000008111	IL5_RAT	3
215	Tnfrsf11b	ENSRNOG00000008336	TR11B_RAT	3
216	Mal2	ENSRNOG00000008615	Q7TPB6_RAT	3
217	Mitf	ENSRNOG00000008658	MITF_RAT	3
218	Pxmp3	ENSRNOG00000008748	PEX2_RAT	3
219	Grik3	ENSRNOG00000008992	GRIK3_RAT	3
220	Igf2bp3	ENSRNOG00000009052	Q7TP50_RAT	3
221	Marcksl1	ENSRNOG00000009113	MRP_RAT	3
222	Aplnr	ENSRNOG00000009227	APJ_RAT	3
223	Sfrp2	ENSRNOG00000009465	Q80W55_RAT	3
224	Spry2	ENSRNOG00000010058	Q5HZA2_RAT	3
225	Chmp4c	ENSRNOG00000010238	CHM4C_RAT	3
226	Lhx9	ENSRNOG00000010357	LHX9_RAT	3
227	Arfip1	ENSRNOG00000010533	ARFP1_RAT	3
228	Col1a2	ENSRNOG00000011292	CO1A2_RAT	3
229	Trmt61a	ENSRNOG00000011398	TRM61_RAT	3
230	Csad	ENSRNOG00000011573	CSAD_RAT	3
231	Ptprm	ENSRNOG00000011700	P70644_RAT	3
232	Pcsk5	ENSRNOG00000012036	PCSK5_RAT	3
233	Skap2	ENSRNOG00000012228	SKAP2_RAT	3
234	Adam23	ENSRNOG00000012424	D4AAC4_RAT	3
235	Isl1	ENSRNOG00000012556	ISL1_RAT	3
236	Map3k1	ENSRNOG00000013177	M3K1_RAT	3
237	Cbln2	ENSRNOG00000013654	CBLN2_RAT	3
238	Rbp2	ENSRNOG00000013932	RET2_RAT	3
239	Krt13	ENSRNOG00000014070	K1C13_RAT	3
240	Clybl	ENSRNOG00000014075	CLYBL_RAT	3
241	Rap2b	ENSRNOG00000014420	RAP2B_RAT	3
242	Pmfbp1	ENSRNOG00000014505	PMFBP_RAT	3
243	Lgi1	ENSRNOG00000014758	LGI1_RAT	3
244	Ccne1	ENSRNOG00000014786	CCNE1_RAT	3
245	Arid5a	ENSRNOG00000015382	Q3KRC8_RAT	3
246	Serpine2	ENSRNOG00000015461	GDN_RAT	3
247	Tcfap2a	ENSRNOG00000015522	AP2A_RAT	3
248	Cdh2	ENSRNOG00000015602	CADH2_RAT	3
249	Cacna2d2	ENSRNOG00000015835	CA2D2_RAT	3
250	U2af2	ENSRNOG00000015914	Q5EB64_RAT	3
251	Itga8	ENSRNOG00000016538	B5DEG1_RAT	3
252	Hhex	ENSRNOG00000016595	Q9WV22_RAT	3
253	Poll	ENSRNOG00000016748	DPOLL_RAT	3
254	Lmx1b	ENSRNOG00000017019	Q811V1_RAT	3
255	Igfbp5	ENSRNOG00000017206	IBP5_RAT	3
256	Dpcd	ENSRNOG00000017241	DPCD_RAT	3
257	Syt4	ENSRNOG00000017333	SYT4_RAT	3
258	Ppic	ENSRNOG00000017416	Q6AYQ9_RAT	3
259	Gabarap	ENSRNOG00000017417	GBRAP_RAT	3
260	Arl6ip1	ENSRNOG00000017751	Q7TMZ5_RAT	3
261	Ihh	ENSRNOG00000018059	Q9WV29_RAT	3
262	Ppp1ca	ENSRNOG00000018708	PP1A_RAT	3
263	Pik3r1	ENSRNOG00000018903	P85A_RAT	3
264	Yipf3	ENSRNOG00000018998	YIPF3_RAT	3
265	Rhbg	ENSRNOG00000019412	RHBG_RAT	3
266	Mrps18a	ENSRNOG00000019511	Q6PDU2_RAT	3
267	Hspa9	ENSRNOG00000019525	GRP75_RAT	3
268	Chrnd	ENSRNOG00000019527	ACHD_RAT	3
269	Stat3	ENSRNOG00000019742	STAT3_RAT	3
270	Kcna6	ENSRNOG00000019753	KCNA6_RAT	3
271	Magi3	ENSRNOG00000019885	MAGI3_RAT	3
272	Chpf	ENSRNOG00000020038	Q5XIQ8_RAT	3
273	Efna1	ENSRNOG00000020573	EFNA1_RAT	3
274	Map3k11	ENSRNOG00000020773	M3K11_RAT	3
275	Sost	ENSRNOG00000020805	SOST_RAT	3
276	Tmem57	ENSRNOG00000021448	MACOI_RAT	3
277	Crabp1	ENSRNOG00000023633	RABP1_RAT	3
278	Stk40	ENSRNOG00000025679	STK40_RAT	3
279	Syt7	ENSRNOG00000026432	Q62747_RAT	3
280	Rapgefl1	ENSRNOG00000027871	Q5BJR9_RAT	3
281	Atp5l	ENSRNOG00000028884	Q6PDU7_RAT	3
282	Unc5c	ENSRNOG00000029071	UNC5C_RAT	3
283	Sc4mol	ENSRNOG00000032297	ERG25_RAT	3
284	Capn13	ENSRNOG00000032375	CAN13_RAT	3
285	Nlgn1	ENSRNOG00000032576	NLGN1_RAT	3
286	Mlh1	ENSRNOG00000033809	MLH1_RAT	3
287	Nuak2	ENSRNOG00000000034	NUAK2_RAT	2
288	Cdo1	ENSRNOG00000000158	CDO1_RAT	2
289	Pitpnb	ENSRNOG00000000665	PIPNB_RAT	2
290	Arl6ip4	ENSRNOG00000001080	AR6P4_RAT	2
291	Ccdc91	ENSRNOG00000001847	CCD91_RAT	2
292	Epha5	ENSRNOG00000002024	EPHA5_RAT	2
293	Dspp	ENSRNOG00000002168	DSPP_RAT	2
294	Eaf2	ENSRNOG00000002350	EAF2_RAT	2
295	Bmp3	ENSRNOG00000002381	BMP3_RAT	2
296	Gsk3b	ENSRNOG00000002833	GSK3B_RAT	2
297	Nmt1	ENSRNOG00000002989	NMT1_RAT	2
298	Mpz	ENSRNOG00000003171	MYP0_RAT	2
299	Mid1ip1	ENSRNOG00000003228	M1IP1_RAT	2
300	Gosr2	ENSRNOG00000003506	GOSR2_RAT	2
301	Tuba4a	ENSRNOG00000003597	TBA4A_RAT	2
302	Dars	ENSRNOG00000003743	SYDC_RAT	2
303	Nr0b1	ENSRNOG00000003765	NR0B1_RAT	2
304	Nit1	ENSRNOG00000003881	NIT1_RAT	2
305	Dusp1	ENSRNOG00000003977	DUS1_RAT	2
306	Pax6	ENSRNOG00000004410	PAX6_RAT	2
307	Pmch	ENSRNOG00000004632	MCH_RAT	2
308	Arf6	ENSRNOG00000004791	ARF6_RAT	2
309	Sdc2	ENSRNOG00000004936	SDC2_RAT	2
310	Scn8a	ENSRNOG00000005309	SCN8A_RAT	2
311	Kcnj3	ENSRNOG00000005369	IRK3_RAT	2
312	Kitlg	ENSRNOG00000005386	SCF_RAT	2
313	Nuo210	ENSRNOG00000005390	PO210_RAT	2
314	Ctbp1	ENSRNOG00000005428	CTBP1_RAT	2
315	Tyro3	ENSRNOG00000005531	TYRO3_RAT	2
316	Gadd45a	ENSRNOG00000005615	GA45A_RAT	2
317	Cntn4	ENSRNOG00000005652	CNTN4_RAT	2
318	Angpt1	ENSRNOG00000005854	ANGP1_RAT	2
319	Gdf7	ENSRNOG00000006046	Q8K4X3_RAT	2
320	Stx18	ENSRNOG00000006139	STX18_RAT	2
321	Gyltl1b	ENSRNOG00000006353	LARG2_RAT	2
322	Scdc1	ENSRNOG00000006396	SDC1_RAT	2
323	Mboat2	ENSRNOG00000006777	MBOA2_RAT	2
324	App	ENSRNOG00000006997	A4_RAT	2
325	Galm	ENSRNOG00000007023	GALM_RAT	2
326	Yars	ENSRNOG00000007213	SYYC_RAT	2
327	Ric8b	ENSRNOG00000007323	RIC8B_RAT	2
328	Srebf2	ENSRNOG00000007400	SRBP2_RAT	2
329	Ccdc23	ENSRNOG00000007404	CCD23_RAT	2
330	Smpx	ENSRNOG00000007495	SMPX_RAT	2
331	Mbtps2	ENSRNOG00000007644	Q4V8H3_RAT	2
332	Ghrh	ENSRNOG00000007782	SLIB_RAT	2
333	Kdm3a	ENSRNOG00000007814	KDM3A_RAT	2
334	Itga7	ENSRNOG00000007905	ITA7_RAT	2
335	Khk	ENSRNOG00000008047	KHK_RAT	2
336	Abtb2	ENSRNOG00000008510	ABTB2_RAT	2
337	Dpysl5	ENSRNOG00000008996	DPYL5_RAT	2
338	Sulf1	ENSRNOG00000009037	SULF1_RAT	2
339	Phlda3	ENSRNOG00000009068	PHLA3_RAT	2
340	Jam3	ENSRNOG00000009149	JAM3_RAT	2
341	Cdk6	ENSRNOG00000009258	Q99MD0_RAT	2
342	Gnl2	ENSRNOG00000009430	Q4KLJ3_RAT	2
343	Psmc5	ENSRNOG00000010038	PRS8_RAT	2
344	Fbxl3	ENSRNOG00000010102	Q562A1_RAT	2
345	Syp	ENSRNOG00000010223	SYPH_RAT	2
346	Enpp5	ENSRNOG00000010232	ENPP5_RAT	2
347	Srpr	ENSRNOG00000010543	Q3KRC3_RAT	2
348	Ptpn1	ENSRNOG00000010574	PTN1_RAT	2
349	Clcn3	ENSRNOG00000010682	CLCN3_RAT	2
350	Gata4	ENSRNOG00000010708	GATA4_RAT	2
351	Prok2	ENSRNOG00000010898	PROK2_RAT	2
352	Tsga14	ENSRNOG00000010950	Q4KM37_RAT	2
353	Hr	ENSRNOG00000011427	HAIR_RAT	2
354	Kif6	ENSRNOG00000011453	O54720_RAT	2
355	Psmb2	ENSRNOG00000011463	PSB2_RAT	2
356	Zfr	ENSRNOG00000011627	ZFR_RAT	2
357	Hnrnph2	ENSRNOG00000011661	HNRH2_RAT	2
358	Ncdn	ENSRNOG00000011751	NCDN_RAT	2
359	Il7	ENSRNOG00000011973	IL7_RAT	2
360	Gje1	ENSRNOG00000012092	-	2
361	LOC499330	ENSRNOG00000012665	NRK1_RAT	2
362	Htrlb	ENSRNOG00000013042	5HT1B_RAT	2
363	Nr1h3	ENSRNOG00000013172	NR1H3_RAT	2
364	Dctd	ENSRNOG00000013215	DCTD_RAT	2
365	Glra1	ENSRNOG00000013588	GLRA1_RAT	2
366	Acp2	ENSRNOG00000013594	PPAL_RAT	2
367	Ascl3	ENSRNOG00000013702	Q8VD56_RAT	2
368	RGD1307526	ENSRNOG00000013708	Q568Z5_RAT	2
369	Hes5	ENSRNOG00000013850	HES5_RAT	2
370	Pank4	ENSRNOG00000014044	PANK4_RAT	2
371	Olr854	ENSRNOG00000014263	D4AAX4_RAT	2
372	Gpr149	ENSRNOG00000014793	GP149_RAT	2
373	Scn5a	ENSRNOG00000015049	SCN5A_RAT	2
374	Il18rap	ENSRNOG00000015062	Q70SJ5_RAT	2
375	Xrcc5	ENSRNOG00000016105	Q6P7P8_RAT	2
376	Ccl17	ENSRNOG00000016278	Q9ERE0_RAT	2
377	Cd4	ENSRNOG00000016294	CD4_RAT	2
378	Tfb1m	ENSRNOG00000016549	TFB1M_RAT	2
379	Bcl2l11	ENSRNOG00000016551	B2L11_RAT	2
380	Cyp26a1	ENSRNOG00000016750	Q304P5_RAT	2
381	Calb2	ENSRNOG00000016977	CALB2_RAT	2
382	Pdgfb	ENSRNOG00000017197	PDGFB_RAT	2
383	Slc2a4	ENSRNOG00000017226	GTR4_RAT	2
384	Pter	ENSRNOG00000017328	PTER_RAT	2
385	Htr2b	ENSRNOG00000017625	5HT2B_RAT	2
386	Tpm1	ENSRNOG00000018184	TPM1_RAT	2
387	Syt5	ENSRNOG00000018217	SYT5_RAT	2
388	St8sia3	ENSRNOG00000018305	P97877_RAT	2
389	Smad7	ENSRNOG00000018359	SMAD7_RAT	2
390	Ezr	ENSRNOG00000018524	EZRI_RAT	2
391	Ccnl2	ENSRNOG00000018691	CCNL2_RAT	2
392	Kcnh4	ENSRNOG00000018790	KCNH4_RAT	2
393	Notch2	ENSRNOG00000018835	NOTC2_RAT	2
394	Rab14	ENSRNOG00000018901	RAB14_RAT	2
395	Trpc4ap	ENSRNOG00000019152	Q5M940_RAT	2
396	Stk16	ENSRNOG00000019294	STK16_RAT	2
397	Gnai3	ENSRNOG00000019465	GNAI3_RAT	2
398	Slc11a2	ENSRNOG00000019550	NRAM2_RAT	2
399	Cxcr7	ENSRNOG00000019622	CXCR7_RAT	2
400	Itgam	ENSRNOG00000019728	Q63001_RAT	2
401	Amigo1	ENSRNOG00000019767	AMGO1_RAT	2
402	Phtf1	ENSRNOG00000019785	Q8R2E8_RAT	2
403	Mta2	ENSRNOG00000019913	Q4FZS6_RAT	2
404	Nfkbib	ENSRNOG00000020063	IKBB_RAT	2
405	Sirt2	ENSRNOG00000020102	SIRT2_RAT	2
406	Fen1	ENSRNOG00000020531	Q5XIP6_RAT	2
407	Cdc25a	ENSRNOG00000020737	MPIP1_RAT	2
408	Mpp2	ENSRNOG00000020850	O88953_RAT	2
409	Epas1	ENSRNOG00000021318	EPAS1_RAT	2
410	Col2a1	ENSRNOG00000022282	CO2A1_RAT	2
411	Dsg4	ENSRNOG00000022364	DSG4_RAT	2
412	Irs2	ENSRNOG00000023509	O70360_RAT	2
413	Leprot	ENSRNOG00000023664	OBRG_RAT	2
414	Rap2a	ENSRNOG00000023687	Q78P65_RAT	2
415	Nrxn3	ENSRNOG00000024722	NRX3A_RAT	2
416	Sema4b	ENSRNOG00000025167	Q4KM50_RAT	2
417	Tert	ENSRNOG00000025327	TERT_RAT	2
418	Yrdc	ENSRNOG00000025424	YRDC_RAT	2
419	Agap2	ENSRNOG00000025584	AGAP2_RAT	2
420	Tspan31	ENSRNOG00000025592	TSN31_RAT	2
421	Arhgap20	ENSRNOG00000025624	RHG20_RAT	2
422	Slc10a4	ENSRNOG00000026091	NTCP4_RAT	2
423	Zar1	ENSRNOG00000026150	ZAR1_RAT	2
424	Pigc	ENSRNOG00000026497	PIGC_RAT	2
425	Olig1	ENSRNOG00000028648	OLIG1_RAT	2
426	Acan	ENSRNOG00000028992	PGCA_RAT	2
427	Vamp3	ENSRNOG00000030055	VAMP3_RAT	2
428	Ltbp1	ENSRNOG00000033090	LTBP1_RAT	2
